# Supplementary material for: Cretaceous Connections Among Camel Cricket Lineages in the Himalaya Revealed Through Fossil-Calibrated Mitogenomic Phylogenetics
Source: Insects. 2025 Jun 27;16(7):670. doi: 10.3390/insects16070670 (PMC12294936; doi:10.3390/insects16070670)
Supplement: Supplementary file 1 [file insects-16-00670-s001.zip]

Archive with 1 entries (1 files):
- insects-3659252-supplementary.pdf
